# Supplementary material for: Genome-Wide Identification of Transcriptional Start Sites in the Plant Pathogen Pseudomonas syringae pv. tomato str. DC3000
Source: PLoS One. 2011 Dec 28;6(12):e29335. doi: 10.1371/journal.pone.0029335 (PMC3247240; doi:10.1371/journal.pone.0029335)
Supplement: Table S1 — Summary of 5′-end RNA-Seq data for P. syringae DC3000. (XLSX) [file pone.0029335.s004.xlsx]

## Sheet: Sheet1
Summary of 5'-end RNA-Seq data for P. syringae DC3000a
	E12-	E12+
total positions surveyedb	12794252	12794252
total positions containing zero counts	11997653	12364760
% of total positions for zero count positions	0.9377	0.9664
total positions containing non-zero counts	796599	429492
% of total positions for non-zero count positions	0.0623	0.0336
total counts, both strands combined	15231219	5593974
counts per genome position,considering all positions in the genome	1.19	0.437
counts per genome position, considering only non-zero positions	19.1203	13.024
a non-normalized data
b Genome size multiplied by 2 yields the total number of positions surveyed
