# Supplementary material for: Genome-Wide Identification of Transcriptional Start Sites in the Plant Pathogen Pseudomonas syringae pv. tomato str. DC3000
Source: PLoS One. 2011 Dec 28;6(12):e29335. doi: 10.1371/journal.pone.0029335 (PMC3247240; doi:10.1371/journal.pone.0029335)
Supplement: Table S2 — Distribution of unique positions. (XLS) [file pone.0029335.s005.xls]

## Sheet: Data
	E12-a							E12+
Cutoffb,c	Intergenic		Opposite		Annotated			Intergenic		Opposite		Annotated
	unique positions	percentage	unique positions	percentage	unique positions	percentage		unique positions	percentage	unique positions	percentage	unique positions	percentage
0	1617774	0.126445	5586062	0.436607	5590416	0.436947		1617774	0.126445	5586062	0.436607	5590416	0.436947
0.125	74657	0.167531	58162	0.130516	312811	0.701952		67568	0.157321	66710	0.155323	295214	0.687356
0.25	43762	0.1817	24672	0.102438	172414	0.715862		30920	0.204162	23305	0.153881	97223	0.641956
0.5	25507	0.201315	10072	0.0794936	91123	0.719191		20612	0.247078	13718	0.164439	49093	0.588483
1	15258	0.227555	4437	0.0661725	47357	0.706273		12005	0.331264	6374	0.175883	17861	0.492853
2	9427	0.260977	2040	0.0564753	24655	0.682548		7510	0.416805	3040	0.16872	7468	0.414474
4	5655	0.306089	904	0.048931	11916	0.64498		4990	0.497805	1481	0.147745	3553	0.354449
8	3283	0.365387	399	0.0444073	5303	0.590206		3270	0.571479	738	0.128976	1714	0.299546
16	1845	0.431478	174	0.0406922	2257	0.52783		2050	0.641026	344	0.107567	804	0.251407
32	996	0.504559	82	0.04154	896	0.453901		1240	0.695847	139	0.0780022	403	0.22615
64	533	0.594866	31	0.0345982	332	0.370536		720	0.733198	66	0.0672098	196	0.199593
128	249	0.650131	9	0.0234987	125	0.326371		353	0.749469	28	0.059448	90	0.191083
256	135	0.706806	4	0.0209424	52	0.272251		176	0.79638	6	0.0271493	39	0.176471
512	46	0.69697	3	0.0454545	17	0.257576		81	0.743119	5	0.0458716	23	0.211009
1024	22	0.628571	3	0.0857143	10	0.285714		31	0.688889	3	0.0666667	11	0.244444
2048	11	0.578947	3	0.157895	5	0.263158		11	0.578947	3	0.157895	5	0.263158
4096	4	0.444444	3	0.333333	2	0.222222		3	0.428571	2	0.285714	2	0.285714
a The profiles from the two conditions (E12- and E12+) were normalized by scaling each dataset so that the total number of reads of each profile was 1,000,000. That is, since the number of reads of the E12- and E12+ profiles were 15,231,219 and 5,593,974, respectively, every value of each position in the profile was divided by 15.231219 and 5.593974, respectively.
b cutoff of zero is the total number of positions in the DC3000 genome. The positions were categorized based on their location in the genome (intergenic, opposite, or annotated) as described in the methods.
c Numbers represent scaled cufoff values and not absolute read counts.
