# Supplementary material for: Genome-Wide Identification of Transcriptional Start Sites in the Plant Pathogen Pseudomonas syringae pv. tomato str. DC3000
Source: PLoS One. 2011 Dec 28;6(12):e29335. doi: 10.1371/journal.pone.0029335 (PMC3247240; doi:10.1371/journal.pone.0029335)
Supplement: Table S3 — Transcriptional start sites confirmed by 5′RACE. (XLS) [file pone.0029335.s006.xls]

## Sheet: genes
Transcriptional Start sites confirmed by 5'RACE
PSPTO#/sRNA	Gene/sRNA	Genomic coordinatesa	top2500	5'end
Ig region		1244535..1244536	x	x
PSPTO_0061	hopY1	82481..82482	x	x
PSPTO_0440	betI	484909	-	x
PSPTO_0588	hopH1	648419..648420c	x	x
PSPTO_0598	speD	656026..656026	-	-
PSPTO_0625	rpsJ	691434..691435	x	x
PSPTO_0626	rplc	691434..691435	x	x
PSPTO_0640	rpsH	698209..698210	x	x
PSPTO_0753		800087..800089; [59]	x	x
PSPTO_0806	ileS	869436..869438		x
PSPTO_0852	hopAJ1	921873..921874c	x	x
PSPTO_0927		1007171..1007171; 1007232..1007233	x	x
PSPTO_0963	pcnB	1046503..1046503c	x	x
PSPTO_1104		1219864c; 1219690c	x	x
PSPTO_1379	hrpR	1522246..1522247		x
PSPTO_1404	hrpL	1542814..1542814	x	x
PSPTO_1473	rpsP	1619116..1619117	x	x
PSPTO_1621		1778135..1778136c	x	x
PSPTO_1682	dct-A	1851980..1851982	x	x
PSPTO_1721		1892119..1892119c	x	x
PSPTO_1933	flgB	2113935..2113935	x	x
PSPTO_1939	flgF	2119260..2119260	x	x
PSPTO_1952	fliS	2138947..2138947	x	x
PSPTO_1955	fleS	2141425	x	x
PSPTO_1957	fliE	2144288		x
PSPTO_1968		2154639..2154639	x	x
PSPTO_1976	flhA	2160433	x	x
PSPTO_1977	flhF	2162355	x	x
PSPTO_2030		2217130		x
PSPTO_2134		2306884..2306888; [59]	x	x
PSPTO_2146		2329323..2329325; [59]	x	x
PSPTO_2152		2362149..2362150c;[59]	x	x
PSPTO_2160		2374170..2374170c; [59]	x	x
PSPTO_2161		2374261..2374267; [59]	x	x
PSPTO_2982		3353612..3353612c; [59]	x	x
PSPTO_3024	gacA	3400990..3400992c		x
PSPTO_3026		3401538		x
PSPTO_3093*		3477290..3477291c; 3477170..3477171c		xx
PSPTO_3157		3549809..3549809	x	x
PSPTO_3691		4159688c	x	x
PSPTO_3836		4343185..4343185c	x	x
PSPTO_3841		4347278..4347278		x
PSPTO_3976		4483453..4483454c	x	x
PSPTO_4156		4684625..4684625c	x	x
PSPTO_4363	sodB	4924901..4924904	x	x
PSPTO_4447		5013466..5013468c		x
PSPTO_4484		5050557..5050557c	x	x
PSPTO_4494	tpiA	5062758..5062758c	x	x
PSPTO_4788	kptA	5427822	x	x
PSPTO_4933	rpsF	5589254..5589255c	x	x
PSPTO_5003	shcF	550599..550599c	x	x
PSPTO_5011		5697478		x
PSPTO_5068	ahcY	5771265..5771266	x	x
PSPTO_5179		5894604..5894605	-	x
PSPTO_5516	uvrD	6282040..6282041	x	x
PSPTO_5615	rpmH	6396935..6396935c	x	x
prrF1	prrF1	1058999..1058999c		x
prrF2	prrF2	3549491..3549491		x
sRNA P1		6038299..6038299	x	x
Psr1	psr1	1046951..1046951c	x	x
Psr2	psr2	1778751..1778751c	x	x
Psr4	psr4	4346617..4346618		x
rsmX	rsmX	4170370..4170371	x	x
spot42	spot42	3733131..373133c	x	x
a A “c” denotes the negative strand of the genome.
* Transcript start sites are for putative gene on opposite strand.
