# Supplementary material for: Genome-Wide Identification of Transcriptional Start Sites in the Plant Pathogen Pseudomonas syringae pv. tomato str. DC3000
Source: PLoS One. 2011 Dec 28;6(12):e29335. doi: 10.1371/journal.pone.0029335 (PMC3247240; doi:10.1371/journal.pone.0029335)
Supplement: Table S4 — Transcriptional start sites for putative RpoF regulated genes. (XLSX) [file pone.0029335.s007.xlsx]

## Sheet: Sheet1
Transcriptional start sites confirmed by 5'RACE
	Top25005'end?	All 5'ends	motif	genomic coordinates	PSTPO#, or ncRNA attempting to map	Growth Conditions	Notes
1	n	y		138832..138832	PSPTO_0117	MG medium
2	y	y		998594..998597c	PSPTO_0916	MG medium
3	n	y		1465950..1465950c	PSPTO_1334	MG medium
4	y	y		1581093..1581093	PSPTO_5635	MG medium
5	y	y	2	1648202..1648202	PSPTO_1493	MG medium
6	y	y	2	1672408..1672409c	PSPTO_1514	MG medium
7	n	y		1806361..1806364	PSPTO_1648; aer-1	MG medium
8	y	y	2	2108255..2108257c	PSPTO_1925	MG medium
9	y	y	2	2123925..2123925	PSPTO_1944; flgK	MG medium
10	n	y		2176541..2176543	PSPTO_1992	MG medium
11	n	y		2201974..2201974c	PSPTO_2014; aer-2	MG medium
12	y	y	2	2224950..2224951c	PSPTO_2041	MG medium
13	n	y		2789190..2789190	PSPTO_2526	MG medium
14	y	y	2	2906334..2906335	PSPTO_2616	MG medium
15	y	y	2	3272634..3272634c	PSPTO_2907	MG medium
16	y	y	2	4034147..4034147	PSPTO_3577	MG medium
17	y	y	2	4065655..4065655c	PSPTO_3605	MG medium
18	n	y		4166671..4166672	PSPTO_3696	MG medium
19	n	y		4170520..4170520	PSPTO_3699	MG medium
20	y	y	4	4515291..4515292c	PSPTO_4001; avrPto1	MG medium
21	n	y		4673756..4673756c	PSPTO_4146	MG medium
22	y	y	2	4876538..4876539	PSPTO_4324	MG medium
23	y	y	2 (internal to CDS)	4887000..4887000c	PSPTO_4336	MG medium
24	n	y		5149403..5149405	PSPTO_4558	MG medium
25	y	y	2	5614060..5614061c	PSPTO_4953; motA-2	MG medium
26	n	y		5793018..5793018	PSPTO_5091	MG medium
27	y	y	2 (motif internal to TSS)	6070424..6070426c	PSPTO_5340	MG medium
